# Supplementary material for: Mechanistic Insights into the Therapeutic Efficacy of Qi Ling Gui Fu Prescription in Broiler Ascites Syndrome: A Network Pharmacology and Experimental Study
Source: Vet Sci. 2025 Jan 22;12(2):78. doi: 10.3390/vetsci12020078 (PMC11860255; doi:10.3390/vetsci12020078)
Supplement: Supplementary file 1 [file vetsci-12-00078-s001.zip]

Archive with 1 entries (1 files):
- vetsci-3418618-supplementary.pdf
